# Supplementary material for: The FTO variant conferring enhanced UCP1 expression is linked to human migration out of Africa
Source: Life Metab. 2024 Jun 22;3(6):loae027. doi: 10.1093/lifemeta/loae027 (PMC11748519; doi:10.1093/lifemeta/loae027)
Supplement: loae027_suppl_Supplementary_Table_S1 [file loae027_suppl_Supplementary_Table_S1.xlsx]

## Sheet: Sheet1
Study name	POP	POP description	Origin	Location	Freq	Latitude	Longitude	Elevation	JAN	FEB	MAR	APR	MAY	JUN	JUL	AUG	SEP	OCT	NOV	DEC	ANN	CL-JAN	CL-AVG-JAN
1000Genomes	CHB	Han Chinese in Beijing, China	Asia	Beijing, China	0.1505	39.9046	116.322	125.43	-5.92	-1.68	4.71	14.07	21.62	26.32	27.54	25.58	19.92	12.06	2.38	-4.14	11.87	-8.62	-10.55
1000Genomes	JPT	Japanese in Tokyo, Japan	Asia	Tokyo, Japan	0.1779	35.6763	139.758	120.98	2.83	3.83	7.44	12.91	17.77	21.71	25.49	26.76	23.14	16.85	10.82	5.26	14.57	0.13	-1.8
1000Genomes	CDX	Chinese Dai in Xishuangbanna, China	Asia	Xishuangbanna, China	0.1613	22.0073	100.797	1176.68	12.8	15.07	18.95	22.7	23.49	23.6	22.77	22.47	21.34	19.18	15.73	12.63	19.23	10.1	8.17
1000Genomes	PJL	Punjabi from Lahore, Pakistan	Asia	Punjab,Pakistan	0.2917	31.1643	72.7033	168.53	11.63	15.11	21.97	29.45	36.67	40.77	39.38	37.27	33.81	26.76	19.31	13.45	27.13	8.93	7
1000Genomes	CHS	Southern Han Chinese	Asia	Southern China	0.1381	23.1291	113.265	64.29	13.78	16.71	20.27	23.87	26.05	27.34	27.93	28.03	26.43	23.59	19.42	14.71	22.34	11.08	9.15
1000Genomes	KHV	Kinh in Ho Chi Minh City, Vietnam	Asia	Ho Chi Minh City, Vietnam	0.2172	10.772	106.697	25.1	19.4	19.22	20.18	21.84	23.63	24.25	24.17	24.21	24.23	23.99	22.94	20.94	22.42	18.1	15.67
1000Genomes	BEB	Bengali from Bangladesh	Asia	Dhaka, Bangladesh	0.3023	23.7092	90.4044	8.81	18.12	22.22	27.96	31.81	31.6	30.02	29	28.75	28.06	26.6	22.9	19.04	26.34	15.42	13.49
1000Genomes	GIH	Gujarati Indian from Houston, Texas	Asia	Gujarat, India	0.267	22.2526	71.1858	131.2	20.99	23.98	29.5	33.98	36.48	34.71	29.99	28.62	28.85	27.8	24.81	21.75	28.45	18.29	16.36
1000Genomes	STU	Sri Lankan Tamil from the UK	Asia	Colombo,Sri Lanka	0.3529	8.47042	80.6205	90.08	24.74	26.17	28.57	29.48	28.81	28.3	28.28	28.47	28.51	27.41	25.81	24.89	27.45	23.44	21.01
1000Genomes	ITU	Indian Telugu from the UK	Asia	Andhra pradesh	0.3186	15.9071	79.7335	122.19	24.38	27.63	31.46	34.26	35.56	31.54	29.53	28.68	28.28	26.93	24.65	23.28	28.85	23.08	20.65
1000Genomes	CEU	Utah Residents (CEPH) with Northern and Western European Ancestry	Europe	Utah, America	0.4545	49.3423	15.2352	501.18	-8.29	-4.93	0.94	5.6	11.49	17.24	22.22	21.15	14.88	6.88	-1.16	-7.65	6.53	-15.39	-16.69
1000Genomes	FIN	Finnish in Finland	Europe	Helsinki, Finland	0.4141	65.0847	25.4755	37.11	-9.77	-10.08	-6.08	-1.26	5.06	11.12	14.78	13.85	9.36	4.02	-1.5	-6.3	1.93	-16.87	-18.17
1000Genomes	GBR	British in England and Scotland	Europe	London, England	0.4066	52.4479	-1.93316	110.65	2.77	3.07	5.41	7.97	11.54	14.52	16.72	16.4	13.48	9.79	5.76	3.44	9.24	-4.33	-5.63
1000Genomes	IBS	Iberian Population in Spain	Europe	The Libyan,Spain	0.3925	40.4108	-3.71018	697.71	3.04	4.88	8.56	11.79	16.8	23.04	27.35	26.88	21.32	14.07	7.41	3.92	14.09	-4.06	-5.36
1000Genomes	TSI	Toscani in Italia	Europe	Rome, Italy	0.4907	41.8967	12.49	87.44	10.23	10.32	12.04	14.34	18.47	22.56	26.02	26.62	22.96	19.13	14.8	11.45	17.41	3.13	1.83
1000Genomes	ACB	African Caribbeans in Barbados	Africa	Bridgetown, Barbados	0.1042	16.3243	26.4546	2.58	26.87	26.58	26.73	27.16	27.73	27.79	27.98	28.54	28.85	28.65	28.25	27.52	27.72	25.57	23.14
1000Genomes	ASW	Americans of African Ancestry in SW USA	Africa	Central aharan	0.0902	23.069	25.4524	662.97	11.3	13.68	18.63	24.6	29	30.92	31.38	31.3	28.83	23.81	17.26	12.37	22.76	8.6	6.67
1000Genomes	ESN	Esan in Nigeria	Africa	Abuja, Nigeria	0.0606	9.13193	7.32977	404.65	23.07	25.71	27.98	27.93	26.5	25.26	24.29	23.95	24.43	24.72	23.71	22.53	25.01	21.77	19.34
1000Genomes	LWK	Luhya in Webuye, Kenya	Africa	Nairobi,Kenya	0.0202	0.549308	33.9697	1109.78	24.88	26.09	26.04	24.19	22.84	22.39	22.34	22.86	23.52	23.59	23.46	24.05	23.85	23.58	21.15
1000Genomes	YRI	Yoruba in Ibadan, Nigeria	Africa	Ibadan,Nigeria	0.0648	7.38778	3.89639	139.85	24.67	26.38	26.86	26.58	26.04	25.23	24.42	24.28	24.8	25.29	25.43	24.52	25.38	23.37	20.94
1000Genomes	GWD	Gambian in Western Divisions in the Gambia	Africa	Banjul, Gambia	0.0354	11.5435	-16.1342	295.14	23.69	26.49	30.66	34.93	36.75	35.63	31.9	28.89	30.04	30.5	27.58	24.33	30.12	22.39	19.96
1000Genomes	MSL	Mende in Sierra Leone	Africa	Freetown, Sierra Leone	0.0294	8.48122	-13.2476	12.46	26.42	26.79	27.31	27.72	27.97	27.38	26.45	25.96	26.29	26.94	27.49	27.06	26.98	25.12	22.69
A Vietnamese Genetic Variation Database	EST	Estonian	Europe	Tallinn, Estonia	0.454	59.4371	24.7607	35.78	-4.89	-6.21	-2.79	3.28	9.22	14.41	17.9	17.06	12.15	6.7	1.44	-2.84	5.45	-11.99	-13.29
Genome of the Netherlands Release 5	NL	Netherlands	Europe	Amsterdam, Netherlands	0.378	52.3716	4.90505	0.89	3.04	3.07	5.29	8.41	12.38	15.21	17.6	17.91	15.31	11.67	7.5	4.47	10.16	-4.06	-5.36
Genome-wide autozygosity in Daghestan	DAG	Daghestan	Europe	Makhachkala, Dagestan	0.475	42.1372	47.0883	1656.84	-8.06	-7.01	-1.46	5.47	10.56	15.36	18.24	17.69	12.85	6.51	-0.55	-6	5.3	-15.16	-16.46
KOREAN population from KRGDB	KR	Korean	Asia	Seoul, South Korea	0.13	38.2986	127.079	341.27	-9.35	-5.51	0.95	7.81	14.49	19.99	22.74	22.68	17.07	9.8	2.01	-5.49	8.1	-12.05	-13.98
Northern Sweden	NS	Northern Sweden	Europe	Northern Sweden	0.39	66.4782	19.7754	373.76	-12.59	-12.24	-7.85	-2.67	4.98	11.06	13.71	11.47	6.05	-0.59	-7.83	-11.26	-0.65	-19.69	-20.99
Qatari	QAT	Qatari	Asia	Doha, Qatar	0.5	25.2865	51.5297	7.18	19.52	19.35	21.26	25.04	29.41	31.99	34.05	35.24	33.93	31.04	26.83	22.26	27.49	16.82	14.89
Siberian	SI	Siberian	Asia	Central Siberia	0.64	69.6112	101.338	391.44	-35.05	-33.74	-25	-14.76	-4.26	6.91	12.18	8.21	-0.19	-14.41	-27.92	-33.13	-13.43	-42.15	-43.45
The Danish reference pan genome	DA	Danish	Europe	Copenhagen, Denmark	0.42	55.6701	12.5618	26.76	0.17	-0.09	1.76	5.73	10.77	14.52	17.18	17.1	13.53	9.36	5.14	1.75	8.08	-6.93	-8.23
Vietnamese	VI	Vietnamese	Asia	Hanoi, Vietnam	0.15	21.0226	105.848	99.33	15.93	19.09	22.74	26.84	28.32	28.77	28.63	28.2	26.76	23.75	20.05	16.47	23.8	13.23	11.3
